# Supplementary material for: Controlling the Wettability of ZnO Thin Films by Spray Pyrolysis for Photocatalytic Applications
Source: Materials (Basel). 2022 May 7;15(9):3364. doi: 10.3390/ma15093364 (PMC9105918; doi:10.3390/ma15093364)
Supplement: Supplementary file 1 [file materials-15-03364-s001.zip]

Archive with 1 entries (1 files):
- materials-1681453-supplementary.pdf
